# Supplementary material for: Adipose–Muscle Crosstalk in COPD Cachexia: Early Adipose Atrophy Drives Subsequent Muscle Wasting
Source: J Cachexia Sarcopenia Muscle. 2025 Dec 9;16(6):e70154. doi: 10.1002/jcsm.70154 (PMC12688405; doi:10.1002/jcsm.70154)
Supplement: Supplementary file 2 — Table S1: Primer sequences. Table S2: Correlation between cross‐sectional area of muscle and adipose tissue and airway indices in COPD patients. [file JCSM-16-e70154-s002.xlsx]

## Sheet: Supplemental Table 1
Supplemental Table1. Primer sequences
	Forward primer	Reverse primer
Gapdh	5-_AGGTCGGTGTGAACGGATTTG_-3	5-_TGTAGACCATGTAGTTGAGGTCA_-3
Tnf-α	5-_CCCTCACACTCAGATCATCTTCT_-3	5-_GCTACGACGTGGGCTACAG_-3
Il-6	5-_TAGTCCTTCCTACCCCAATTTCC_-3	5-_TTGGTCCTTAGCCACTCCTTC_-3
Il-1β	5-_GCAACTGTTCCTGAACTCAACT_-3	5-_ATCTTTTGGGGTCCGTCAACT_-3
Cd68	5-_TGTCTGATCTTGCTAGGACCG_-3	5-_GAGAGTAACGGCCTTTTTGTGA_-3
F4/80	5-_TGACTCACCTTGTGGTCCTAA_-3	5-_CTTCCCAGAATCCAGTCTTTCC_-3
Cd11c	5-_CTGGATAGCCTTTCTTCTGCTG_-3	5-_GCACACTGTGTCCGAACTCA_-3
Cd206	5-_CTCTGTTCAGCTATTGGACGC_-3	5-_CGGAATTTCTGGGATTCAGCTTC_-3
Atgl	5-_CAACGCCACTCACATCTACGG_-3	5-_GGACACCTCAATAATGTTGGCAC_-3
Hsl	5-_GATTTACGCACGATGACACAGT_-3	5-_ACCTGCAAAGACATTAGACAGC_-3
Acc	5-_ATGGGCGGAATGGTCTCTTTC_-3	5-_TGGGGACCTTGTCTTCATCAT_-3
Fas	5-_GGAGGTGGTGATAGCCGGTAT_-3	5-_TGGGTAATCCATAGAGCCCAG_-3
Prdm16	5-_CCACCAGCGAGGACTTCAC_-3	5-_GGAGGACTCTCGTAGCTCGAA_-3
Pparγ	5-_GGAAGACCACTCGCATTCCTT_-3	5-_GTAATCAGCAACCATTGGGTCA_-3
Pgc1α	5-_TATGGAGTGACATAGAGTGTGCT_-3	5-_CCACTTCAATCCACCCAGAAAG_-3
Cidea	5-_ATCACAACTGGCCTGGTTACG_-3	5-_TACTACCCGGTGTCCATTTCT_-3
Pax7	5-_TCTCCAAGATTCTGTGCCGAT_-3	5-_CGGGGTTCTCTCTCTTATACTCC_-3
Myod	5-_CCACTCCGGGACATAGACTTG_-3	5-_AAAAGCGCAGGTCTGGTGAG_-3
Myogenin	5-_GAGACATCCCCCTATTTCTACCA_-3	5-_GCTCAGTCCGCTCATAGCC_-3

## Sheet: Supplemental Table 2
Supplemental Table2. Correlation between cross-sectional area of muscle and adipose tissue and airway indices in COPD patients
	PM index		SAT index		EAT index
	r	p-value	r	p-value	r	p-value
WA%	0.023	0.76	0.12	0.12	0.11	0.15
TAC	-0.1	0.17	-0.1	0.18	0.001	0.9
AFD	-0.022	0.77	-0.089	0.24	-0.054	0.47
Abbreviations: COPD, chronic obstructive pulmonary disease; WA%, ratio of airway wall area; TAC, total airway count; AFD, airway fractal dimention; PM, pectoralis muscles; SAT, subcutaneous adipose tissue; EAT, epicardial adipose tissue.
